# Supplementary material for: Uniquely preserved gut contents illuminate trilobite palaeophysiology
Source: Nature. 2023 Sep 27;622(7983):545–51. doi: 10.1038/s41586-023-06567-7 (PMC10584673; doi:10.1038/s41586-023-06567-7)
Supplement: Supplementary file 4 — The largest dimension (in mm) of each of the fragments preserved in the digestive tract was measured (using the measure tool in Mimics Research). We compared the mean of segment size in two groups of fragments—located in the ventriculi (variable 1) and in the gut (variable 2)—for individual types (taxonomically and by character) of fragments (sheet labelled ‘groups’) and cumulatively for all segments in the digestive tract (sheet labelled ‘all’). If more than ten measurements were available, we performed a two-sample t-test assuming unequal variances (in Excel 2108) to determine whether the difference in the dimension means of the two groups was statistically significant at the 5% level. No statistically significant difference was recorded (t stat < t, Critical two-tail; P > 0.05). Note that the dimensions of the types of fragments for which less than ten measurements were available were only included in the cumulative t-test on sheet ‘all’. ‘n’ = X biologically independent samples. [file 41586_2023_6567_MOESM4_ESM.xlsx]

## Sheet: groups
t-Test: Two-Sample Assuming Unequal Variances				t-Test: Two-Sample Assuming Unequal Variances				t-Test: Two-Sample Assuming Unequal Variances				t-Test: Two-Sample Assuming Unequal Variances
carpoids				unidentified				bivalves				ostracodes
	Variable 1	Variable 2	Percentage difference of means		Variable 1	Variable 2	Percentage difference of means		Variable 1	Variable 2	Percentage difference of means		Variable 1	Variable 2	Percentage difference of means
Mean	1.08455	1.04214	-0.0390971	Mean	0.5464	0.534737	-0.0213455	Mean	0.797647	0.723636	-0.0927863	Mean	0.441154	0.465385	0.0549259
Variance	0.124747	0.0616797		Variance	0.044399	0.045393		Variance	0.0725441	0.10091		Variance	0.0110346	0.0360567
Observations (n)	11	14		Observations (n)	25	19		Observations (n)	17	22		Observations (n)	26	45
Hypothesized Mean Difference	0			Hypothesized Mean Difference	0			Hypothesized Mean Difference	0			Hypothesized Mean Difference	0
df	17			df	39			df	37			df	75
t Stat	0.337911			t Stat	0.18072			t Stat	0.786542			t Stat	-0.724743
P(T<=t) one-tail	0.369784			P(T<=t) one-tail	0.428762			P(T<=t) one-tail	0.21828			P(T<=t) one-tail	0.235432
t Critical one-tail	1.73961			t Critical one-tail	1.68488			t Critical one-tail	1.68709			t Critical one-tail	1.66543
P(T<=t) two-tail	0.739567			P(T<=t) two-tail	0.857524			P(T<=t) two-tail	0.436559			P(T<=t) two-tail	0.470865
t Critical two-tail	2.10982			t Critical two-tail	2.02269			t Critical two-tail	2.02619			t Critical two-tail	1.9921
Min	0.64	0.63		Min	0.26	0.28		Min	0.42	0.31		Min	0.24	0.19
Max	1.75	1.57		Max	1	0.94		Max	1.41	1.46		Max	0.72	1.1
Confidence interval	0.95			Confidence interval	0.95			Confidence interval	0.95			Confidence interval	0.95
t Stat < t Critical two-tail
P > 0,05
	79	100
Type of gut fragments	carpoids			Type of gut fragments	unidentified			Type of gut fragments	bivalves			Type of gut fragments	ostracodes
Location of fragments	ventriculi (variable 1)	gut (variable 2)		Location of fragments	ventriculi (variable 1)	gut (variable 2)		Location of fragments	ventriculi (variable 1)	gut (variable 2)		Location of fragments	ventriculi (variable 1)	gut (variable 2)
Largest dimension of each individual fragment (in mm)	1.75	1.35		Largest dimension of each individual fragment (in mm)	1	0.45		Largest dimension of each individual fragment (in mm)	1.41	0.71		Largest dimension of each individual fragment (in mm)	0.51	0.88
	0.64	1.25			0.91	0.85			1.09	0.31			0.51	0.38
	0.7	0.89			0.93	0.55			0.67	0.33			0.33	0.19
	0.91	1.02			0.59	0.7			0.82	0.58			0.38	0.26
	1.51	0.79			0.45	0.51			0.56	0.69			0.53	0.3
	1.11	1.28			0.59	0.69			0.64	0.5			0.57	0.26
	1.06	1.02			0.56	0.33			0.74	0.56			0.61	0.6
	1.41	0.9			0.44	0.31			0.56	0.41			0.47	0.58
	1.18	0.86			0.45	0.41			0.67	0.35			0.72	0.79
	0.8	0.92			0.32	0.85			1.17	1.46			0.36	0.26
	0.86	1.57			0.32	0.36			0.96	1.11			0.45	0.35
		1.02			0.26	0.36			0.42	0.84			0.47	0.53
		1.09			0.3	0.37			0.88	0.87			0.59	0.39
		0.63			0.43	0.62			1.05	0.53			0.46	0.46
					0.43	0.5			0.86	0.91			0.34	0.3
					0.53	0.94			0.55	0.77			0.39	0.68
					0.73	0.79			0.51	0.44			0.32	0.45
					0.63	0.28				0.56			0.35	0.36
					0.46	0.29				0.61			0.37	0.61
					0.47					0.95			0.24	0.54
					0.65					1.19			0.4	0.47
					0.35					1.24			0.41	0.27
					0.3								0.43	0.42
					0.76								0.46	0.46
					0.8								0.38	0.44
													0.42	0.54
														0.27
														1.02
														0.34
														1.1
														0.31
														0.38
														0.55
														0.59
														0.32
														0.4
														0.33
														0.56
														0.61
														0.26
														0.61
														0.61
														0.26
														0.26
														0.3

## Sheet: all
	t-Test: Two-Sample Assuming Unequal Variances
	all fragments
		Variable 1	Variable 2	Percentage difference of means
	Mean	0.67033	0.646333	-0.0357978
	Variance	0.104074	0.109423
	Observations (n)	91	120
	Hypothesized Mean Difference	0
	df	196
	t Stat	0.529276
	P(T<=t) one-tail	0.298606
	t Critical one-tail	1.65267
	P(T<=t) two-tail	0.597213
	t Critical two-tail	1.97214
	Min	0.24	0.19
	Max	1.75	1.91
	Confidence interval	0.95
	t Stat < t Critical two-tail
	P > 0,05
	Type of gut fragments	all fragments
	Location of fragments	ventriculi (variable 1)	gut (variable 2)
	Largest dimension of each individual fragment (in mm)	1.75	1.35
		0.64	1.25
		0.7	0.89
		0.91	1.02
		1.51	0.79
		1.11	1.28
		1.06	1.02
		1.41	0.9
		1.18	0.86
		0.8	0.92
		0.86	1.57
		1	1.02
		0.91	1.09
		0.93	0.63
		0.59	0.45
		0.45	0.85
		0.59	0.55
		0.56	0.7
		0.44	0.51
		0.45	0.69
		0.32	0.33
		0.32	0.31
		0.26	0.41
		0.3	0.85
		0.43	0.36
		0.43	0.36
		0.53	0.37
		0.73	0.62
		0.63	0.5
		0.46	0.94
		0.47	0.79
		0.65	0.28
		0.35	0.29
		0.3	0.71
		0.76	0.31
		0.8	0.33
		1.41	0.58
		1.09	0.69
		0.67	0.5
		0.82	0.56
		0.56	0.41
		0.64	0.35
		0.74	1.46
		0.56	1.11
		0.67	0.84
		1.17	0.87
		0.96	0.53
		0.42	0.91
		0.88	0.77
		1.05	0.44
		0.86	0.56
		0.55	0.61
		0.51	0.95
		0.99	1.19
		1.29	1.24
		0.74	0.79
		1.2	1.26
		1.4	0.79
		1.2	0.74
		0.7	1.91
		0.6	0.99
		0.36	1.11
		0.54	1.14
		0.7	0.83
		0.66	0.65
		0.51	1.37
		0.51	0.5
		0.33	0.61
		0.38	0.88
		0.53	0.38
		0.57	0.19
		0.61	0.26
		0.47	0.3
		0.72	0.26
		0.36	0.6
		0.45	0.58
		0.47	0.79
		0.59	0.26
		0.46	0.35
		0.34	0.53
		0.39	0.39
		0.32	0.46
		0.35	0.3
		0.37	0.68
		0.24	0.45
		0.4	0.36
		0.41	0.61
		0.43	0.54
		0.46	0.47
		0.38	0.27
		0.42	0.42
			0.46
			0.44
			0.54
			0.27
			1.02
			0.34
			1.1
			0.31
			0.38
			0.55
			0.59
			0.32
			0.4
			0.33
			0.56
			0.61
			0.26
			0.61
			0.61
			0.26
			0.26
			0.3
			0.54
			0.41
			0.42
			0.46
			0.54
			0.55
			0.43
